# Supplementary material for: Self-Assembled Lecithin-Chitosan Nanoparticles Improved Rotigotine Nose-to-Brain Delivery and Brain Targeting Efficiency
Source: Pharmaceutics. 2023 Mar 5;15(3):851. doi: 10.3390/pharmaceutics15030851 (PMC10052746; doi:10.3390/pharmaceutics15030851)
Supplement: Supplementary file 1 [file pharmaceutics-15-00851-s001.zip]

Archive with 1 entries (1 files):
- pharmaceutics-2123653-supplementary.pdf
